# Supplementary material for: Clockwise Anterior-to-Posterior—Double Isolation (CAP-DI) Approach for Portal Lymphadenectomy in Biliary Tract Cancer: Technique, Yield, and Outcomes
Source: Cancers (Basel). 2022 Nov 24;14(23):5770. doi: 10.3390/cancers14235770 (PMC9738406; doi:10.3390/cancers14235770)
Supplement: Supplementary file 1 [file cancers-14-05770-s001.zip]

Archive with 1 entries (1 files):
- cancers-2020462-supplementary.pdf
